# Supplementary material for: ZeOncoTest: Refining and Automating the Zebrafish Xenograft Model for Drug Discovery in Cancer
Source: Pharmaceuticals (Basel). 2019 Dec 24;13(1):1. doi: 10.3390/ph13010001 (PMC7169390; doi:10.3390/ph13010001)
Supplement: Supplementary file 1 [file pharmaceuticals-13-00001-s001.zip]

Archive with 6 entries (5 files):
- SupplementaryMaterial_ProofRead/
- SupplementaryMaterial_ProofRead/SupplementaryFigure1.pdf
- SupplementaryMaterial_ProofRead/SupplementaryFigure2.pdf
- SupplementaryMaterial_ProofRead/SupplementaryFigure3.pdf
- SupplementaryMaterial_ProofRead/SupplementaryTable1.pdf
- SupplementaryMaterial_ProofRead/SupplemetaryVideo1.pptx
